# Supplementary material for: Digital and Navigational Health Literacy in Surgical Patients: Vulnerabilities in the Transition to Post-Discharge Care
Source: Healthcare (Basel). 2025 Dec 10;13(24):3227. doi: 10.3390/healthcare13243227 (PMC12732921; doi:10.3390/healthcare13243227)
Supplement: Supplementary file 1 [file healthcare-13-03227-s001.zip]

Archive with 1 entries (1 files):
- healthcare-4000999-supplementary.pdf
